# Supplementary material for: Epidemiology of Thyroid Cancer in Tuscany (Central Italy) 2013–2017: Not Just Overdiagnosis
Source: Cancers (Basel). 2025 Feb 20;17(5):717. doi: 10.3390/cancers17050717 (PMC11899145; doi:10.3390/cancers17050717)
Supplement: Supplementary file 1 [file cancers-17-00717-s001.zip]

Archive with 1 entries (1 files):
- cancers-3465350-supplementary.docx
